# Supplementary material for: The impact of conducting preclinical systematic reviews on researchers and their research: A mixed method case study
Source: PLoS One. 2021 Dec 13;16(12):e0260619. doi: 10.1371/journal.pone.0260619 (PMC8668092; doi:10.1371/journal.pone.0260619)
Supplement: S13 Appendix — (XLSX) [file pone.0260619.s013.xlsx]

## Sheet: Read Me
Read Me
This excel sheet shows the raw data of the questionnaire for the research project "The impact of conducting preclinical systematic reviews on researchers and their research: a mixed method case study "
The 2nd tab "Raw data" show every answer for each participants (presented by a random number) in a raw manner.
In closed question, 1 equals to "Yes" and 2 to "No". In Likert-scale questions, answer can be 1 (meaning completely disagree) to 7 (completely agree). For some specific questions, please refer yourself to the corresponding tab to understand the meaning of the answers, they are numbered by the order they were presented
The next tabs show the answers per questions.
Tab Q1 to Q54 are questions answered by participants who finalised their SR
Tab Q1, and then Q56 to the end are questions answered by participants who have an ongoing SR
All e-mails or personal information were removed to protect the anonymity of the participants.

## Sheet: Raw Data
Response ID	Response Status	Dear researcher who received funding from ZonMw to conduct a systematic review,You are invited to participate in our questionnaire, which aims to gather information for a case study report on the ZonMw funding program, “Meer Kennis met Minder Dieren (MKMD)“. It should take about 15 minutes to complete.The main topic of this study is to evaluate the impacts of performing a systematic review of pre…	Have you completed a systematic review of preclinical studies?	Your ZonMw funded preclinical systematic review is...	Could you please tell us why the systematic review stopped?	Have you performed any primary animal study after conducting your systematic review?	Designing and planning experiments	The following section will focus on your research projects during or after completing the systematic review of preclinical studies. Questions are centred around the topics you addressed, the way you planned your experiments, and the methods and models you chose to use.Please choose the answer that best fits the following statements:	Conducting a systematic review had an impact on…	Conducting a systematic review had an impact on…	Conducting a systematic review had an impact on…	Conducting a systematic review had an impact on…	Conducting a systematic review had an impact on…	Conducting a systematic review had an impact on…	Conducting a systematic review had an impact on…	Conducting a systematic review had an impact on…	Conducting a systematic review had an impact on…	Conducting a systematic review had an impact on…	Conducting a systematic review had an impact on…	If applicable, for the questions you answered with “mostly agree” or completely agree” could you please briefly explain your answers?	Writing manuscripts	The following section will focus on the primary study papers you wrote and their content after completing your preclinical systematic review. Please choose the answer that best fits the following statements:	When writing subsequent papers, conducting a preclinical systematic review had an impact on…	When writing subsequent papers, conducting a preclinical systematic review had an impact on…	When writing subsequent papers, conducting a preclinical systematic review had an impact on…	When writing subsequent papers, conducting a preclinical systematic review had an impact on…	When writing subsequent papers, conducting a preclinical systematic review had an impact on…	When writing subsequent papers, conducting a preclinical systematic review had an impact on…	When writing subsequent papers, conducting a preclinical systematic review had an impact on…	When writing subsequent papers, conducting a preclinical systematic review had an impact on…	When writing subsequent papers, conducting a preclinical systematic review had an impact on…	When writing subsequent papers, conducting a preclinical systematic review had an impact on…	When writing subsequent papers, conducting a preclinical systematic review had an impact on…	Have you performed preclinical research with alternatives to animal models after conducting your systematic review?	Did your systematic review influence your choice to use an alternative model?	Please explain how your systematic review influenced your choice of model	Have you performed any clinical research after conducting your systematic review?	If applicable, how did your systematic review impact your clinical research?	Appraising research	The following section focuses on the way you appraise research after performing a preclinical systematic review. Please choose the answer that best fits the following statements:	When appraising research papers, conducting a systematic review had an impact on…	When appraising research papers, conducting a systematic review had an impact on…	When appraising research papers, conducting a systematic review had an impact on…	When appraising research papers, conducting a systematic review had an impact on…	Your skills after conducting the preclinical systematic review	The following section focuses on skills you may have acquired after conducting your preclinical systematic review.Please choose the answer that best fits the following answers:	Did you learn new research skills by conducting the systematic review?	What new research skills did you learn?	Did you improve your research skills by conducting the systematic review?
									The topics I addressed in (future) research	The use of a planning guideline e.g. PREPARE, for my following research	The time I allocated for planning my following research	The procedure I used for planning my following research	The animal model I chose in my following research	The intervention I chose in my following research	The use of blinding in my following experiments	The use of randomization in my following experiments	The use of power calculation in my following experiments	Other experimental design aspects I chose in my following experiments	Avoiding duplication of (part of) the investigation				My use of reporting guideline e.g. ARRIVE	Reporting an ethical statement	Reporting a justification for the chosen animal model	Reporting my animals provider	Reporting housing condition	Reporting my animal model caracteristics (e.g. species, sex, weight)	Reporting of randomization	Reporting of blinding	Reporting of a power calculation/sample size calculation	Publishing in an open access journal	Publishing negative data								Your critical sense when reading research papers	Your critical sense towards peers’ research	Your critical sense toward your own previous research	The way you appraise the overall research quality in your field
1	Started		1			1
2	Completed		1			1			6	4	5	6	6	6	7	7	7	7	6				7	7	7	7	7	7	7	7	7	7	5	2			2				6	5	2	6			1	Statistics on data from others	2
3	Completed		1			2																												2			2				7	7	7	7			1		1
4	Completed		2	1
5	Completed		1			1			7	6	4	4	4	2	4	4	5	5	6	Topics for future research: Our systematic review and hypothesis-generating (meta-)analyses, generated a new interesting research question. I became more aware of the low quality of research in my field, emphasizing more the need for adherence to guidelines.			6	5	6	4	4	4	4	4	5	5	5	2			2				6	5	5	6			1	Improved skills in SR and meta-analysis.	1
6	Completed		2	1
7	Started		1			1			6	6	5	6	6	6	7	7	7	5	7				6	7	7	5	7	7	7	7	6	4	5	2			1				7	7	7	7			1		1
8	Started		1			1
9	Started		1			2																												2			2				5	5	2	6			1	Gathering numeric results from graphs with editing software Correcting for multiple interventions in SRs	1
10	Completed		1			2																												2			2				6	6	4	5			3		1
11	Completed		1			2																												2			2				6	7	6	7			1	comprehensive literature searching, formal assessment of reporting quality, formal risk of bias assessment, several types of meta-analyses	1
12	Completed		1			2																												2			1	Translating the preclinical data into clinical data			6	6	6	6			1	GRADE for animal outcomes Risk of Bias for animal studies	1
13	Completed		1			1			5	1	5	6	7	5	7	7	4	5	3				7	7	4	7	7	7	7	7	4	7	4	2			2				6	6	3	6			1	Meta-analyses and design of animal experiments	3
14	Completed		1			1			2	2	2	2	2	2	2	2	2	2	2				2	2	4	2	6	6	6	6	6	2	2	2			2				6	6	6	6			1	More criticle eye for all the research literature, so the research preperations are more solid now	1
15	Completed		1			1			6	6	6	6	3	2	7	7	5	3	5	NA			6	3	3	3	3	3	3	3	3	5	4	1	2		2				6	5	7	6			1	- interpretation of meta-analyses, - Data collection - Providing a good research question - Project management	1
16	Completed		1			2																												2			2				5	5	6	6			1	Meta analysis	3
17	Started
18	Completed		1			2																												2			1	Not			6	6	4	6			2		1
19	Started		2	1
20	Completed		2	1
21	Completed		1			1			6	7	7	7	7	7	7	7	7	7	7				7	7	7	7	7	7	7	7	7	5	7	2			2				7	7	7	7			1	meta-analysis	1
22	Completed		1			1			5	6	5	6	7	7	6	6	6	5	6	Through the systematic review, we understand that the quality of currently published animal study reports is very poor, in particular, reporting randomization and blinding. This reminds us to pay more attention to those aspects when designing, implementing and writing our own study. Furthermore, the systematic review also helps us to have a better picture of the research field, i.e. the animal mo…			6	5	6	4	6	5	6	6	5	4	5	2			2				6	4	5	6			1	design of literature searching strategies, some statistical analysis methods related to a systematic review,	1
23	Completed		1			1			6	6	3	5	5	5	7	7	6	5	7				7	5	6	6	7	7	7	7	6	6	7	1	2		2				7	7	6	6			1		1
24	Started
25	Completed		2	2	Unfortunately, I focused on other (experimental) work during my PhD period. At the end of the my PhD, I did not had time and energy to finish a systematic review.
26	Completed		2	1
27	Started		1			1
28	Completed		1			2																												2			2				5	6	6	6			2		1
29	Completed		2	1
30	Started		1			2																												2			2				6	6	5	7			2		1
31	Completed		1			2																												2			2				5	5	5	5			1	Performing a meta-analysis	1
32	Completed		2	1
33	Completed		2	1
34	Completed		1			2																												2			2				7	7	6	5			2		1
35	Completed		2	1
36	Completed		1			2																												2			2				6	2	2	4			1		1
37	Completed		2	1
38	Completed		2	1
39	Completed		2	1
40	Completed		1			2																												1	1	It made us realize that the models used were not always suited. in the field of IBD one can use experimental models, but they have to be carefully chosen, this is most of the times not the case.	1	Not, different research. Clinical research has many disadvantages since the METC is only focussed on RCTs as a golden standard and other more innovative trials are not possible.			7	7	7	7			1	Performing a SR, all aspects of it.	1
41	Started		2	1
42	Started
43	Completed		2	1
44	Completed		1			2																												2			1	Focussing on relevant research questions			7	7	7	7			1	search strategy, critical appraisal, ordering results, statistical analysis	1
45	Completed		2	1
46	Completed		1			2																												2			2				7	7	7	7			1	meta-analysis techniques	1
47	Started		2	1
48	Completed		1			2																												2			2				6	6	6	6			1	Novel way of statistical analysis of data	1
49	Started
50	Completed		1			2																												2			2				7	7	6	7			1	risk of bias tools getting familiar with EROS (and trying to solve the issue that it got removed) got more sense/use of heterogeinity	1
51	Completed		1			2																												1	1	Subgroup analyses revealed a potential role for certain treatment details, which we could reduce to specific macrophage phenotypes	1	Subgroup analyses revealed a role for specific macrophage phenotypes, which we could then translate to a patient group that has a rare mutation in this specific phenotype			7	7	6	7			1	Bias assessment, statistics of a meta-analysis, performing a systematic literature search	1
52	Completed		1			2																												2			2				7	7	7	7			1	To better evaluate the quality of the papers published even in high if journals	1
53	Started
54	Started		1			2																												2			2
55	Completed		1			2																												1	2		2				6	7	7	7			3		3
56	Completed		1			2																												2			2				5	5	5	5			1	meta analysis and the proper use of search terms	2
57	Started		1			1			5	4	5	4	2	3	5	5	5	5	4
58	Completed		2	1
59	Completed		2	2	The systematic review proved too time-consuming in the context of the answers we were looking for.
60	Completed		2	1
61	Completed		1			1			6	6	6	6	6	6	6	6	6	6	6				4	5	6	5	6	6	6	6	6	3	6	2			2				6	6	6	6			1	assessing publication bias; experience with advanced statistics and statistical programs.	1
62	Started		1			2																												2			2
[truncated: 69 more columns]

## Sheet: Q1 - Q3
Q2
Have you completed a systematic review of preclinical studies?
Yes	37	0.649123
No	20	0.350877
Total	57
Mean	1.35088
Standard Dev.	0.481487
Variance	0.23183
Q84
Your ZonMw funded preclinical systematic review is...
Ongoing	18	0.9
Stopped	2	0.1
Total	20
Mean	1.1
Standard Dev.	0.307794
Variance	0.0947368

## Sheet: Q4
Open Ended Text Data
Q85
Could you please tell us why the systematic review stopped?
No.	Response ID	Data
		Could you please tell us why the systematic review stopped?
1	25	Unfortunately, I focused on other (experimental) work during my PhD period. At the end of the my PhD, I did not had time and energy to finish a systematic review.
2	59	The systematic review proved too time-consuming in the context of the answers we were looking for.
3	62

## Sheet: Q5 - Q8
Q62
Have you performed any primary animal study after conducting your systematic review?
Yes	14	0.378378
No	23	0.621622
Total	37
Mean	1.62162
Standard Dev.	0.491672
Variance	0.241742
Q5
Conducting a systematic review had an impact on…
The topics I addressed in (future) research
Completely disagree	0	0
Mostly disagree	1	0.0909091
Slightly disagree	0	0
Neither disagree nor agree	0	0
Slightly agree	3	0.272727
Mostly agree	6	0.545455
Completely agree	1	0.0909091
Total	11
Mean	5.45455
Standard Dev.	1.29334
Variance	1.67273
The use of a planning guideline e.g. PREPARE, for my following research
Completely disagree	1	0.0909091
Mostly disagree	1	0.0909091
Slightly disagree	0	0
Neither disagree nor agree	2	0.181818
Slightly agree	0	0
Mostly agree	6	0.545455
Completely agree	1	0.0909091
Total	11
Mean	4.90909
Standard Dev.	1.92117
Variance	3.69091
The time I allocated for planning my following research
Completely disagree	0	0
Mostly disagree	1	0.0909091
Slightly disagree	1	0.0909091
Neither disagree nor agree	1	0.0909091
Slightly agree	5	0.454545
Mostly agree	2	0.181818
Completely agree	1	0.0909091
Total	11
Mean	4.81818
Standard Dev.	1.4013
Variance	1.96364
The procedure I used for planning my following research
Completely disagree	0	0
Mostly disagree	1	0.0909091
Slightly disagree	0	0
Neither disagree nor agree	2	0.181818
Slightly agree	1	0.0909091
Mostly agree	6	0.545455
Completely agree	1	0.0909091
Total	11
Mean	5.27273
Standard Dev.	1.42063
Variance	2.01818
The animal model I chose in my following research
Completely disagree	0	0
Mostly disagree	2	0.181818
Slightly disagree	1	0.0909091
Neither disagree nor agree	1	0.0909091
Slightly agree	1	0.0909091
Mostly agree	3	0.272727
Completely agree	3	0.272727
Total	11
Mean	5
Standard Dev.	1.94936
Variance	3.8
The intervention I chose in my following research
Completely disagree	0	0
Mostly disagree	3	0.272727
Slightly disagree	1	0.0909091
Neither disagree nor agree	0	0
Slightly agree	2	0.181818
Mostly agree	3	0.272727
Completely agree	2	0.181818
Total	11
Mean	4.63636
Standard Dev.	2.01359
Variance	4.05455
The use of blinding in my following experiments
Completely disagree	0	0
Mostly disagree	1	0.0909091
Slightly disagree	0	0
Neither disagree nor agree	1	0.0909091
Slightly agree	1	0.0909091
Mostly agree	2	0.181818
Completely agree	6	0.545455
Total	11
Mean	5.90909
Standard Dev.	1.6404
Variance	2.69091
The use of randomization in my following experiments
Completely disagree	0	0
Mostly disagree	1	0.0909091
Slightly disagree	0	0
Neither disagree nor agree	1	0.0909091
Slightly agree	1	0.0909091
Mostly agree	2	0.181818
Completely agree	6	0.545455
Total	11
Mean	5.90909
Standard Dev.	1.6404
Variance	2.69091
The use of power calculation in my following experiments
Completely disagree	0	0
Mostly disagree	1	0.0909091
Slightly disagree	0	0
Neither disagree nor agree	1	0.0909091
Slightly agree	3	0.272727
Mostly agree	3	0.272727
Completely agree	3	0.272727
Total	11
Mean	5.45455
Standard Dev.	1.50756
Variance	2.27273
Other experimental design aspects I chose in my following experiments
Completely disagree	0	0
Mostly disagree	1	0.0909091
Slightly disagree	1	0.0909091
Neither disagree nor agree	0	0
Slightly agree	6	0.545455
Mostly agree	1	0.0909091
Completely agree	2	0.181818
Total	11
Mean	5
Standard Dev.	1.48324
Variance	2.2
Avoiding duplication of (part of) the investigation
Completely disagree	0	0
Mostly disagree	1	0.0909091
Slightly disagree	1	0.0909091
Neither disagree nor agree	1	0.0909091
Slightly agree	1	0.0909091
Mostly agree	4	0.363636
Completely agree	3	0.272727
Total	11
Mean	5.36364
Standard Dev.	1.68954
Variance	2.85455
Average	5.25

## Sheet: Q9
Open Ended Text Data
Q83
If applicable, for the questions you answered with “mostly agree” or completely agree” could you please briefly explain your answers?
No.	Response ID	Data
		If applicable, for the questions you answered with “mostly agree” or completely agree” could you please briefly explain your answers?
1	2
2	5	Topics for future research: Our systematic review and hypothesis-generating (meta-)analyses, generated a new interesting research question. I became more aware of the low quality of research in my field, emphasizing more the need for adherence to guidelines.
3	7
4	13
5	14
6	15	NA
7	21
8	22	Through the systematic review, we understand that the quality of currently published animal study reports is very poor, in particular, reporting randomization and blinding. This reminds us to pay more attention to those aspects when designing, implementing and writing our own study. Furthermore, the systematic review also helps us to have a better picture of the research field, i.e. the animal mo…
9	23
10	61
11	62

## Sheet: Q10 - Q14
Q8
When writing subsequent papers, conducting a preclinical systematic review had an impact on…
My use of reporting guideline e.g. ARRIVE
Completely disagree	0	0
Mostly disagree	1	0.1
Slightly disagree	0	0
Neither disagree nor agree	1	0.1
Slightly agree	0	0
Mostly agree	4	0.4
Completely agree	4	0.4
Total	10
Mean	5.8
Standard Dev.	1.61933
Variance	2.62222
Reporting an ethical statement
Completely disagree	0	0
Mostly disagree	1	0.1
Slightly disagree	1	0.1
Neither disagree nor agree	0	0
Slightly agree	4	0.4
Mostly agree	0	0
Completely agree	4	0.4
Total	10
Mean	5.3
Standard Dev.	1.76698
Variance	3.12222
Reporting a justification for the chosen animal model
Completely disagree	0	0
Mostly disagree	0	0
Slightly disagree	1	0.1
Neither disagree nor agree	2	0.2
Slightly agree	0	0
Mostly agree	4	0.4
Completely agree	3	0.3
Total	10
Mean	5.6
Standard Dev.	1.42984
Variance	2.04444
Reporting my animals provider
Completely disagree	0	0
Mostly disagree	1	0.1
Slightly disagree	1	0.1
Neither disagree nor agree	2	0.2
Slightly agree	2	0.2
Mostly agree	1	0.1
Completely agree	3	0.3
Total	10
Mean	5
Standard Dev.	1.76383
Variance	3.11111
Reporting housing condition
Completely disagree	0	0
Mostly disagree	0	0
Slightly disagree	1	0.1
Neither disagree nor agree	1	0.1
Slightly agree	0	0
Mostly agree	3	0.3
Completely agree	5	0.5
Total	10
Mean	6
Standard Dev.	1.41421
Variance	2
Reporting my animal model caracteristics (e.g. species, sex, weight)
Completely disagree	0	0
Mostly disagree	0	0
Slightly disagree	1	0.1
Neither disagree nor agree	1	0.1
Slightly agree	1	0.1
Mostly agree	2	0.2
Completely agree	5	0.5
Total	10
Mean	5.9
Standard Dev.	1.44914
Variance	2.1
Reporting of randomization
Completely disagree	0	0
Mostly disagree	0	0
Slightly disagree	1	0.1
Neither disagree nor agree	1	0.1
Slightly agree	0	0
Mostly agree	3	0.3
Completely agree	5	0.5
Total	10
Mean	6
Standard Dev.	1.41421
Variance	2
Reporting of blinding
Completely disagree	0	0
Mostly disagree	0	0
Slightly disagree	1	0.1
Neither disagree nor agree	1	0.1
Slightly agree	0	0
Mostly agree	3	0.3
Completely agree	5	0.5
Total	10
Mean	6
Standard Dev.	1.41421
Variance	2
Reporting of a power calculation/sample size calculation
Completely disagree	0	0
Mostly disagree	0	0
Slightly disagree	1	0.1
Neither disagree nor agree	1	0.1
Slightly agree	2	0.2
Mostly agree	4	0.4
Completely agree	2	0.2
Total	10
Mean	5.5
Standard Dev.	1.2693
Variance	1.61111
Publishing in an open access journal
Completely disagree	0	0
Mostly disagree	1	0.1
Slightly disagree	1	0.1
Neither disagree nor agree	2	0.2
Slightly agree	3	0.3
Mostly agree	1	0.1
Completely agree	2	0.2
Total	10
Mean	4.8
Standard Dev.	1.61933
Variance	2.62222
Publishing negative data
Completely disagree	0	0
Mostly disagree	1	0.1
Slightly disagree	0	0
Neither disagree nor agree	2	0.2
Slightly agree	4	0.4
Mostly agree	1	0.1
Completely agree	2	0.2
Total	10
Mean	5
Standard Dev.	1.49071
Variance	2.22222
Average	5.54
Q65
Have you performed preclinical research with alternatives to animal models after conducting your systematic review?
Yes	5	0.151515
No	28	0.848485
Total	33
Mean	1.84848
Standard Dev.	0.36411
Variance	0.132576
Q66
Did your systematic review influence your choice to use an alternative model?
Yes	2	0.4
No	3	0.6
Total	5
Mean	1.6
Standard Dev.	0.547723
Variance	0.3

## Sheet: Q15
Open Ended Text Data
Q67
Please explain how your systematic review influenced your choice of model
No.	Response ID	Data
		Please explain how your systematic review influenced your choice of model
1	40	It made us realize that the models used were not always suited. in the field of IBD one can use experimental models, but they have to be carefully chosen, this is most of the times not the case.
2	51	Subgroup analyses revealed a potential role for certain treatment details, which we could reduce to specific macrophage phenotypes
3	62

## Sheet: Q16
Q63
Have you performed any clinical research after conducting your systematic review?
Yes	6	0.181818
No	27	0.818182
Total	33
Mean	1.81818
Standard Dev.	0.391675
Variance	0.153409

## Sheet: Q17
Open Ended Text Data
Q64
If applicable, how did your systematic review impact your clinical research?
No.	Response ID	Data
		If applicable, how did your systematic review impact your clinical research?
1	7
2	12	Translating the preclinical data into clinical data
3	18	Not
4	40	Not, different research. Clinical research has many disadvantages since the METC is only focussed on RCTs as a golden standard and other more innovative trials are not possible.
5	44	Focussing on relevant research questions
6	51	Subgroup analyses revealed a role for specific macrophage phenotypes, which we could then translate to a patient group that has a rare mutation in this specific phenotype
7	62

[truncated: 45 more sheets: Q18 - Q23, Q24, Q25, Q26, Q27, Q28, Q29, Q30, Q31 - Q34, Q35, Q36, Q37, Q38, Q39 - Q41, Q42, Q43, Q44, Q45, Q46, Q47 …]
